# Supplementary material for: Effect of Asbestos Consumption on Malignant Pleural Mesothelioma in Italy: Forecasts of Mortality up to 2040
Source: Cancers (Basel). 2021 Jul 3;13(13):3338. doi: 10.3390/cancers13133338 (PMC8267929; doi:10.3390/cancers13133338)
Supplement: Supplementary file 1 [file cancers-13-03338-s001.zip]

Archive with 1 entries (1 files):
- cancers-1284424-supplementary.pdf
